# Supplementary material for: A Tutorial on Optimal Dynamic Treatment Regimes
Source: Stat Med. 2026 Feb 4;45(3-5):e70395. doi: 10.1002/sim.70395 (PMC12872042; doi:10.1002/sim.70395)
Supplement: Supplementary file 1 — Data S1: Additional supporting information may be found in the online version in the Supporting Information section at the end of this article. [file SIM-45-0-s001.zip]

Archive with 2 entries (2 files):
- supplement_R_code.pdf
- supplement_Wang&amp;Tom.pdf
